# Supplementary material for: Targeting HSF1 sensitizes cancer cells to HSP90 inhibition
Source: Oncotarget. 2013 Apr 23;4(6):816–29. doi: 10.18632/oncotarget.991 (PMC3757240; doi:10.18632/oncotarget.991)
Supplement: Supplementary file 2 [file oncotarget-04-816-s002.xlsx]

## Sheet: Supplementary Table 1
	Targeting HSF1 sensitizes cancer cells to HSP90 inhibition - Chen et al
	Supplementary Table S1: Genes were identified by pooled shRNA screening from both low-and high-doses NVP-AUY922 treated A375 cells.
Gene-level meta analysis			Gene-level meta analysis
Sensitizing genes			Rescuing genes
Name	zscore		Name	zscore
HSF1	-9.6048		OBSCN	7.11939
HSP90AB1	-9.11316		TTK	6.63705
PPM1E	-5.98475		PRRG1	6.21093
HTT	-5.1407		TAS2R1	5.71894
ATP6V1B2	-4.96498		BUB1B	5.60351
IL13RA2	-4.88989		PIK3CD	5.31625
TAS2R3	-4.73703		ABCE1	5.23366
SRC	-4.7265		TOP1	5.11581
AK7	-4.70827		PRKG2	5.11479
CD14	-4.62272		DNASE1L3	4.89253
MDN1	-4.54145		EEF2	4.70675
TFEB	-4.47696		KLK10	4.65539
ATP6V1E2	-4.46028		AFG3L2	4.61219
SKP2	-4.33467		PRTN3	4.30324
BAP1	-4.33207		HSPD1	4.30087
MAPKAP1	-4.29866		CLK1	4.26515
SNRNP200	-4.24468		ACVR1	3.96886
KIAA1804	-4.19073		PARK7	3.86406
POLA1	-4.18637		YARS	3.75989
SGK3	-4.00634		ATP13A2	3.62564
ELP3	-4.00074		PAK4	3.62088
CSNK2A2	-3.99841		FES	3.606
PPP1R8	-3.97494		PFKL	3.60263
GRK4	-3.97394		PPM1B	3.51531
EPHB2	-3.9654		NME7	3.49718
DUSP7	-3.9643		CDK1	3.48337
CLK3	-3.92747		MMP11	3.46404
TAS2R14	-3.92661		POLD1	3.42177
CHUK	-3.87584		IP6K2	3.40826
DHX9	-3.87381		NRP1	3.39664
CCNA2	-3.85121		ADAMTS3	3.36545
DPYD	-3.83943		CDH2	3.33661
POLK	-3.81473		CAMKK2	3.32049
FLT3	-3.81275		RPS6KB2	3.31491
PRMT2	-3.75455		PSKH1	3.28997
MRE11A	-3.73907		MAPK8	3.27717
PAK1	-3.73369		ICK	3.18681
GPC6	-3.73362		AATK	3.16454
IFNA7	-3.69307		TBCK	3.16289
DUSP10	-3.66747		CEBPB	3.16163
RIOK3	-3.64514		RCE1	3.15295
ATP6V0D2	-3.5956		ADCK5	3.14796
PANK1	-3.5623		BIRC8	3.11202
STK32C	-3.52861		DSTYK	3.06529
TMBIM6	-3.52034
SCARF1	-3.50389
GCNT3	-3.50008
BMX	-3.48548
ATP11C	-3.4786
NEK8	-3.4652
CALM1	-3.4186
PRKCZ	-3.41089
CCND1	-3.40693
PAN3	-3.40368
MAGED1	-3.38422
MED4	-3.37573
DBF4	-3.36979
STK36	-3.36188
SLK	-3.34616
CHEK1	-3.33775
RRM1	-3.31258
IL17A	-3.29348
EED	-3.29321
MAP3K6	-3.2764
DDIT3	-3.2397
STK24	-3.20418
HDAC9	-3.16625
PPP2R5E	-3.14932
LRP5	-3.14812
PIP5K1B	-3.13721
UCKL1	-3.1354
PHKA1	-3.12057
TNKS	-3.11606
HDAC10	-3.11386
SBK1	-3.11127
CSNK1D	-3.1023
MLL2	-3.09924
CD70	-3.09884
PTN	-3.0945
PRKDC	-3.08833
PANK4	-3.07124
PACSIN1	-3.0504
EGFR	-3.03807
